# Supplementary material for: [1,5]-Hydride Shift Triggered N-Dealkylative Cyclization into 2-Oxo-1,2,3,4-tetrahydroquinoline-3-carboxylates via Boronate Complexes
Source: Molecules. 2022 Aug 18;27(16):5270. doi: 10.3390/molecules27165270 (PMC9414529; doi:10.3390/molecules27165270)
Supplement: Supplementary file 1 [file molecules-27-05270-s001.zip]

Archive with 1 entries (1 files):
- molecules-1845883-supplementary-new.pdf
